# Supplementary material for: Evaluation of breeding practices and morphological characterization of donkeys in Blouberg Local Municipality, Limpopo province: Implication for the design of community-based breeding programme
Source: PLoS One. 2022 Dec 14;17(12):e0278400. doi: 10.1371/journal.pone.0278400 (PMC9750015; doi:10.1371/journal.pone.0278400)
Supplement: S3 File — It is an Excel file with all the variables explained fully in column M of the sheet. (XLSX) [file pone.0278400.s003.xlsx]

## Sheet: Sheet1
Village	Gender	Age	Mstatus	HHSize	Education Yrs FrmngMny	YrsFarmng	MnyDnky	Religion	Ocupation			Data description
1	1	58	3	4	3	4	1	3	1
1	1	60	2	6	3	30	1	1	2			Village
1	1	77	2	3	2	43	1	1	1			1 = Genau
1	1	52	2	9	3	11	2	1	1			2 = Archibalt
1	1	53	2	8	3	8	2	1	1			3 = Thorp
1	1	82	2	8	3	15	1	3	1
1	2	82	1	10	3	20	1	1	1			Gender
1	1	47	1	9	2	7	2	1	1			1 = Male
2	1	69	2	11	2	4	1	1	1			2 = Female
2	1	64	2	7	1	10	1	1	1
2	1	56	2	5	3	20	1	3	1			Mstatus = Marital Status
2	1	66	2	5	2	10	1	1	1			1 = Single
2	1	53	2	7	2	11	1	1	1			2 = Married
2	1	75	2	7	2	52	1	3	1			3 = Widow
3	1	57	2	5	2	30	1	1	1
3	1	31	1	1	3	2	2	1	1			HHSize = Household size
3	1	50	2	7	1	40	2	1	3
3	1	79	2	2	1	1	2	3	3			Education
3	1	84	2	7	1	30	1	1	1			1 = No Formal
3	2	83	2	10	1	30	1	1	1			2 = Primary school
3	1	81	2	2	1	61	1	1	3			3 = Secondary school
												YrsFarmng = Years farming with donkeys
												MnyDnky = Number of donkeys
												Religion
												1 = Christian
												3 = African Tradition
												Ocupation
												1 = Public
												2 = Private
												3 = Pensioner
