# Supplementary material for: Evaluation of breeding practices and morphological characterization of donkeys in Blouberg Local Municipality, Limpopo province: Implication for the design of community-based breeding programme
Source: PLoS One. 2022 Dec 14;17(12):e0278400. doi: 10.1371/journal.pone.0278400 (PMC9750015; doi:10.1371/journal.pone.0278400)
Supplement: S4 File — It is an SAS file with all the syntax used for statistical analysis of socio-economic characteristics of donkey farmers’ data. (SAS) [file pone.0278400.s004.sas]

data socio;
input Village Gender Age Mstatus HHSize Education YrsFarmng MnyDnky Religion Ocupation;
datalines;
1	1	58	3	4	3	4	1	3	1
1	1	60	2	6	3	30	1	1	2
1	1	77	2	3	2	43	1	1	1
1	1	52	2	9	3	11	2	1	1
1	1	53	2	8	3	8	2	1	1
1	1	82	2	8	3	15	1	3	1
1	2	82	1	10	3	20	1	1	1
1	1	47	1	9	2	7	2	1	1
2	1	69	2	11	2	4	1	1	1
2	1	64	2	7	1	10	1	1	1
2	1	56	2	5	3	20	1	3	1
2	1	66	2	5	2	10	1	1	1
2	1	53	2	7	2	11	1	1	1
2	1	75	2	7	2	52	1	3	1
3	1	57	2	5	2	30	1	1	1
3	1	31	1	1	3	2	2	1	1
3	1	50	2	7	1	40	2	1	3
3	1	79	2	2	1	1	2	3	3
3	1	84	2	7	1	30	1	1	1
3	2	83	2	10	1	30	1	1	1
3	1	81	2	2	1	61	1	1	3
;
run;
proc sort data = socio;
by village;
run;
proc print data = socio;
run;
Title "Socio-economic status of donkey farmers analysed by Dr Tyasi, Biometrician";
PROC FREQ DATA = socio;
TABLE Village*Gender/chisq;
run;
PROC FREQ DATA = socio;
TABLE Village*Age/chisq;
run;
PROC FREQ DATA = socio;
TABLE Village*Mstatus/chisq;
run;
PROC ANOVA DATA = socio;
class Village;
model HHSize = Village;
run;
proc freq data = socio;
table Village*Education/chisq;
run;
PROC ANOVA DATA = socio;
class Village;
model YrsFarmng = Village;
run;
proc freq data = socio;
table Village*MnyDnky/chisq;
run;
proc freq data = socio;
table Village*Religion/chisq;
run;
proc freq data = socio;
table Village*Ocupation/chisq;
run;
