# Supplementary material for: Evaluation of breeding practices and morphological characterization of donkeys in Blouberg Local Municipality, Limpopo province: Implication for the design of community-based breeding programme
Source: PLoS One. 2022 Dec 14;17(12):e0278400. doi: 10.1371/journal.pone.0278400 (PMC9750015; doi:10.1371/journal.pone.0278400)
Supplement: S5 File — It is an Excel file with variables fully explained in column I of the sheet. (XLSX) [file pone.0278400.s005.xlsx]

## Sheet: Sheet1
Village	BreedTyp	ControlM	Inbreeding	Culling	RsnsCull	Season		Village
1	1	2	1	2	1	1		1 =Genau
1	1	2	1	2	1	2		2 =Archibalt
1	1	2	1	2	1	1		3 =Thorp
1	1	2	1	2	2	1
1	2	2	1	2	1	2		BreedTyp = Breed type
1	2	2	1	1	2	1		1 =Wild
1	1	1	1	2	2	1		2 =Feral
1	1	2	1	2	1	1
2	2	2	1	2	2	1		ControlM = Control mating
2	2	1	1	1	2	1		1 = Yes
2	2	2	1	1	1	1		2 = No
2	2	2	1	2	2	1
2	1	1	1	2	1	1		Inbreeding = Inbreeding knowledge
2	1	2	1	2	2	1		1 = Yes
3	2	2	1	1	1	1		2 = No
3	1	2	2	1	1	1
3	1	2	2	1	2	1		Culling
3	1	2	2	1	1	1		1 = Yes
3	2	1	1	1	1	1		2 = No
3	1	2	1	2	2	1
3	1	2	2	2	2	1		RsnsCull = Reasons for culling
								1 = Old age
								2 = Low production
								Season = Breeding season
								1 = Spring
								2 = Autumn
