# Supplementary material for: Evaluation of breeding practices and morphological characterization of donkeys in Blouberg Local Municipality, Limpopo province: Implication for the design of community-based breeding programme
Source: PLoS One. 2022 Dec 14;17(12):e0278400. doi: 10.1371/journal.pone.0278400 (PMC9750015; doi:10.1371/journal.pone.0278400)
Supplement: S6 File — It is an SAS file with all the syntax used for statistical analysis of breeding practices of donkey farmers’ data. (SAS) [file pone.0278400.s006.sas]

data breed;
input Village BreedTyp ControlM	Inbreeding Culling RsnsCull	Season;
datalines;
1	1	2	1	2	1	1
1	1	2	1	2	1	2
1	1	2	1	2	1	1
1	1	2	1	2	2	1
1	2	2	1	2	1	2
1	2	2	1	1	2	1
1	1	1	1	2	2	1
1	1	2	1	2	1	1
2	2	2	1	2	2	1
2	2	1	1	1	2	1
2	2	2	1	1	1	1
2	2	2	1	2	2	1
2	1	1	1	2	1	1
2	1	2	1	2	2	1
3	2	2	1	1	1	1
3	1	2	2	1	1	1
3	1	2	2	1	2	1
3	1	2	2	1	1	1
3	2	1	1	1	1	1
3	1	2	1	2	2	1
3	1	2	2	2	2	1
;
run;
proc print data = breed;
run;
title "Objective one of Mr Maswana thesis analysed by Dr TL Tyasi, Biometrician";
PROC FREQ DATA = breed;
TABLE Village*BreedTyp/chisq;
run;
PROC FREQ DATA = breed;
TABLE Village*ControlM/chisq;
run;
proc freq data = breed;
table Village*Inbreeding/chisq;
run;
proc freq data = breed;
table Village*Culling/chisq;
run;
proc freq data = breed;
table Village*RsnsCull/chisq;
run;
proc freq data = breed;
table Village*Season/chisq;
run;
