# Supplementary material for: Evaluation of breeding practices and morphological characterization of donkeys in Blouberg Local Municipality, Limpopo province: Implication for the design of community-based breeding programme
Source: PLoS One. 2022 Dec 14;17(12):e0278400. doi: 10.1371/journal.pone.0278400 (PMC9750015; doi:10.1371/journal.pone.0278400)
Supplement: S8 File — It is an SAS file with all the syntax used for statistical analysis. (SAS) [file pone.0278400.s008.sas]

DATA CHARA;
INPUT Village$ Sex$	Colour$	HL	EL	NL	CW	BaL	BoL	HW	UC	BH	HR	TC	CD	WH FLL CC CL CH Bwe;
DATALINES;
Genau	Female	DarkBrwn	42	23	44	120	75	108	35	72	114	115	40	50	108	70	32	15	6	89
Genau	Female	White	51	29	51	122	69	115	37	75	115	117	25	46	111	75	22	33	7	105
Genau	Female	LightBrwn	48	23	45	114	71	115	36	81	114	115	22	43	106	66	22	32	8	111
Genau	Female	White	48	23	45	125	68	113	36	80	121	125	27	42	112	81	25	37	8	131
Genau	Male	White	49	20	47	115	63	117	36	69	112	115	23	42	107	70	23	37	7	95
Genau	Male	grey	55	26	45	127	77	119	40	84	122	119	26	44	113	77	22	35	7	115
Genau	Male	grey	50	28	45	126	80	122	39	83	119	120	23	39	113	75	21	34	6	113
Genau	Female	grey	46	23	41	112	77	110	36	71	108	106	24	38	104	70	17	31	7	104
Genau	Female	DarkBrwn	48	25	50	118	72	119	39	78	112	116	27	43	104	68	23	33	5	97
Genau	Male	grey	47	23	51	123	73	124	40	76	112	115	27	34	110	73	23	34	6	107
Genau	Male	LightBrwn	46	37	52	125	67	118	40	84	110	120	29	43	112	74	21	33	5	105
Genau	Female	DarkBrwn	51	30	54	125	73	130	38	78	115	121	30	45	115	75	25	35	6	109
Genau	Male	LightBrwn	45	28	53	124	74	121	36	83	117	131	28	48	115	79	25	35	5	111
Genau	Female	grey	50	25	50	123	74	125	29	85	121	124	28	48	118	82	24	38	8	108
Genau	Male	grey	48	23	50	122	73	118	41	74	114	119	22	44	110	73	22	35	6	105
Genau	Male	grey	43	27	46	128	94	121	23	67	119	121	19	50	119	82	18	44	7	117
Genau	Male	DarkBrwn	51	27	45	119	82	117	22	61	112	115	21	45	110	71	25	39	8	86
Genau	Male	DarkBrwn	57	27	37	120	86	112	24	66	124	124	22	47	118	77	25	39	8	97
Archibalt	Male	darkBrwn	50	29	45	133	90	124	23	81	121	119	19	46	109	70	25	37	7	127
Archibalt	Female	grey	49	27	47	122	77	113	39	83	116	114	27	45	110	77	23	35	6	105
Archibalt	Female	LightBrwn	47	23	52	112	72	117	33	81	109	112	25	38	103	71	23	31	7	86
Archibalt	Female	grey	44	25	47	123	73	118	38	73	109	116	25	40	107	73	22	34	6	107
Archibalt	Male	DarkBrwn	48	26	47	108	67	109	45	65	106	110	22	38	103	72	20	35	7	81
Archibalt	Male	DarkBrwn	52	26	54	124	79	125	46	87	120	124	34	43	111	76	22	35	6	109
Archibalt	Male	LightBrwn	53	27	50	120	82	108	43	85	117	120	30	33	108	76	23	35	8	101
Archibalt	Male	grey	51	24	45	120	77	122	43	70	108	118	30	42	105	76	25	36	6	101
Archibalt	Male	DarkBrwn	47	20	59	119	73	129	41	80	109	115	27	45	106	73	22	34	8	99
Archibalt	Female	White	48	25	42	124	78	120	36	82	120	126	28	39	114	78	25	36	7	109
Archibalt	Female	White	46	29	55	124	77	116	42	86	119	126	28	46	110	70	23	37	6	109
Archibalt	Male	DarkBrwn	48	23	48	117	79	118	36	71	113	112	27	38	112	79	22	36	7	95
Archibalt	Male	grey	51	26	57	128	76	128	41	76	111	120	32	41	116	80	25	40	9	127
Archibalt	Female	LightBrwn	55	26	49	133	78	132	43	88	126	127	32	42	114	72	24	37	7	109
Archibalt	Male	LightBrwn	50	28	60	128	81	128	40	79	119	122	30	45	114	78	25	35	9	105
Archibalt	Female	DarkBrwn	49	27	53	122	71	127	35	74	112	124	33	45	115	82	24	36	8	105
Archibalt	Female	DarkBrwn	45	30	49	130	77	130	44	83	122	128	25	45	115	79	24	40	8	121
Archibalt	Male	LightBrwn	54	28	52	129	81	143	50	81	123	127	33	41	117	83	24	36	7	119
Archibalt	Female	LightBrwn	46	2	57	120	79	126	42	74	117	120	33	43	111	77	23	36	8	101
Archibalt	Male	DarkBrwn	52	20	51	121	76	117	42	81	118	120	30	46	110	77	24	35	7	103
Archibalt	Male	DarkBrwn	56	13	55	130	81	116	40	86	124	128	30	48	117	79	26	39	8	121
Archibalt	Female	grey	59	30	61	135	85	130	43	84	130	132	39	50	123	85	25	42	7	131
Archibalt	Female	grey	52	29	56	129	74	124	45	85	122	123	33	49	118	82	25	39	8	119
Archibalt	Female	grey	54	28	43	129	87	124	42	77	119	122	24	45	117	72	24	36	7	119
Archibalt	Male	DarkBrwn	45	18	47	118	82	112	34	69	115	113	23	45	107	61	23	29	4	93
Archibalt	Male	DarkBrwn	47	26	53	121	83	111	30	72	117	115	18	47	112	68	23	29	3	103
Archibalt	Male	grey	50	27	44	130	82	113	42	76	122	119	23	52	116	60	25	32	7	121
Archibalt	Female	White	49	23	45	134	86	118	42	75	127	126	27	40	121	73	22	31	6	113
Archibalt	Male	DarkBrwn	52	31	46	129	88	126	48	80	128	131	30	49	117	74	25	35	8	119
Archibalt	Female	DarkBrwn	43	20	37	115	78	112	39	69	114	116	22	40	104	57	20	31	6	91
Archibalt	Male	White	59	26	43	128	92	126	44	72	122	129	28	38	118	69	24	41	8	117
Archibalt	Female	grey	46	25	42	129	84	112	42	79	120	124	27	43	116	66	21	33	5	115
Archibalt	Female	grey	53	26	46	127	80	114	44	86	132	128	30	45	121	68	25	34	7	115
Archibalt	Female	grey	51	29	40	132	81	125	48	81	125	134	31	50	123	67	28	38	8	125
Archibalt	Male	DarkBrwn	51	27	45	124	90	127	45	85	120	113	29	46	118	65	25	31	6	109
Archibalt	Male	DarkBrwn	49	30	40	123	85	126	46	92	114	118	23	50	117	65	22	31	6	107
Archibalt	Female	DarkBrwn	47	25	46	122	82	112	35	85	121	119	27	42	111	64	23	30	6	105
Archibalt	Male	DarkBrwn	51	23	40	124	84	105	39	78	120	119	25	42	118	66	23	30	5	109
Archibalt	Female	grey	53	28	41	125	81	110	37	77	119	121	26	43	112	50	23	33	5	111
Archibalt	Male	grey	53	26	43	120	83	113	28	89	117	109	24	45	108	60	22	31	8	101
Archibalt	Female	LightBrwn	57	28	41	121	85	110	40	84	118	117	25	67	112	63	22	22	7	103
Thorp	Female	grey	48	25	59	125	78	120	43	79	111	116	29	45	108	69	25	34	6	111
Thorp	Male	grey	45	25	55	131	85	127	46	80	123	125	28	48	117	80	26	37	6	123
Thorp	Male	DarkBrwn	50	25	52	132	80	130	39	84	120	122	30	43	112	75	24	33	7	125
Thorp	Female	LightBrwn	48	22	46	123	73	110	42	71	115	124	31	50	107	74	22	34	9	107
Thorp	Female	LightBrwn	46	28	58	120	78	121	45	72	112	122	28	46	111	75	22	36	5	101
Thorp	Male	DarkBrwn	46	28	51	120	76	120	43	80	110	121	28	44	112	76	22	36	6	101
Thorp	Male	grey	50	28	52	131	85	131	50	86	122	124	32	50	113	80	24	34	7	123
Thorp	Female	grey	51	28	59	126	78	131	46	82	125	128	31	45	122	84	25	40	9	113
Thorp	Female	grey	48	22	40	117	74	114	43	74	113	120	27	46	110	76	23	34	6	85
Thorp	Female	LightBrwn	58	22	50	123	76	130	45	83	118	128	36	45	112	77	26	37	9	107
Thorp	Male	DarkBrwn	57	23	53	127	78	117	45	81	119	122	29	47	126	86	26	35	4	115
Thorp	Male	DarkBrwn	54	30	46	125	84	83	129	41	85	125	28	45	113	80	25	39	7	111
Thorp	Male	DarkBrwn	49	29	50	124	80	137	42	84	118	120	30	40	114	78	25	35	8	109
Thorp	Male	grey	50	25	45	119	71	127	42	78	112	117	26	42	109	76	26	35	7	99
Thorp	Male	grey	54	26	41	124	88	118	32	79	103	114	25	45	111	78	21	32	5	109
;
RUN;
PROC PRINT DATA = CHARA;
RUN;
PROC SORT DATA = CHARA;
BY SEX;
RUN;
title "Objective three (3) of Mr Maswana thesis analysed by Dr TL Tyasi, Biometrician";
PROC MEANS DATA = CHARA N MEAN STD STDERR CV MIN MAX;
BY SEX;
RUN;
PROC CORR DATA = CHARA;
BY SEX;
RUN;
ods rtf close;
PROC GLM DATA = CHARA;
CLASS Village;
MODEL HL EL	NL CW BaL BoL HW UC	BH HR TC CD	WH FLL CC CL CH Bwe = Village;
MEANS Village/DUNCAN;
run;
PROC GLM DATA = CHARA;
CLASS SEX;
MODEL HL EL	NL CW BaL BoL HW UC	BH HR TC CD	WH FLL CC CL CH Bwe = SEX;
MEANS SEX/DUNCAN;
run;
ODS RTF FILE = "C:\Users\louis.tyasi\Desktop.RTF";
title "Objective three (3)interaction between independent variables of Mr Maswana thesis analysed by Dr TL Tyasi, Biometrician";
PROC GLM DATA = CHARA;
CLASS Village Sex Colour;
MODEL HL EL	NL CW BaL BoL HW UC	BH HR TC CD	WH FLL CC CL CH Bwe = Village Sex Colour Village*Sex Village*Colour Sex*Colour Village*Sex*Colour;
MEANS Colour/DUNCAN;
run;
title "Objective three (3)colour variation of Mr Maswana thesis analysed by Dr TL Tyasi, Biometrician";
PROC FREQ DATA = CHARA;
TABLE Colour*Village/chisq;
RUN;
ODS RTF CLOSE;
PROC FREQ DATA = CHARA;
TABLE Colour*Sex;
RUN;
ODS RTF FILE = "C:\Users\louis.tyasi\Desktop.RTF";
PROC SORT DATA = CHARA;
BY VILLAGE;
RUN;
PROC MEANS DATA = CHARA n mean stderr std cv;
BY Village;
run;
PROC GLM DATA = CHARA;
CLASS Village;
MODEL HL EL	NL CW BaL BoL HW UC	BH HR TC CD	WH FLL CC CL CH Bwe = Village;
MEANS Village/DUNCAN;
run;
